# Supplementary material for: Prediction of Endocrine-Disrupting Chemicals Related to Estrogen, Androgen, and Thyroid Hormone (EAT) Modalities Using Transcriptomics Data and Machine Learning
Source: Toxics. 2024 Jul 26;12(8):541. doi: 10.3390/toxics12080541 (PMC11360171; doi:10.3390/toxics12080541)
Supplement: Supplementary file 1 [file toxics-12-00541-s001.zip]

Archive with 1 entries (1 files):
- toxics-3092492-supplementary.pdf
